# Supplementary material for: Effect of Dietary Intervention Designed with Behavior Change Wheel on Compliance with Dietary Control in Women with Gestational Diabetes Mellitus: Study Protocol for a Randomized Controlled Trial
Source: Int J Environ Res Public Health. 2022 Aug 28;19(17):10726. doi: 10.3390/ijerph191710726 (PMC9518101; doi:10.3390/ijerph191710726)
Supplement: Supplementary file 1 [file ijerph-19-10726-s001.zip]

Archive with 1 entries (1 files):
- ijerph-1846916-supplementary.pdf
